# Supplementary material for: Fine metagenomic profile of the Mediterranean stratified and mixed water columns revealed by assembly and recruitment
Source: Microbiome. 2018 Jul 10;6:128. doi: 10.1186/s40168-018-0513-5 (PMC6040077; doi:10.1186/s40168-018-0513-5)
Supplement: Supplementary file 3 — Table S2. Summary statistics of the reconstructed genomes obtained from metagenomes. (XLSX 16 kb) [file 40168_2018_513_MOESM3_ESM.xlsx]

## Sheet: Table S2
Table S2.- Summary statistics of the reconstructed genomes obtained from metagenomes.
	#contigs	Size (Mb)	%GC (±SD)	%Completeness Raes / Albertsen / CheckM	% Contamination CheckM
Bacteria
Bacteria MED-G45	22	0.45	31.9 (1.1)	88.6 / 50.0 / 45.9	0
Bacteria MED-G46	24	1.23	35.0 (1.4)	94.3 / 65.7 / 68.1	0
Bacteria MED-G47	36	0.72	28.2 (1.3)	82.9 / 56.8 / 51.7	0
Actinobacteria
Acidimicrobiales MED-G01	37	1.96	53.1 (0.5)	85.7 / 63.1 / 87.7	0.8
Ca. Actinomarinales MED-G02	22	0.49	34.1 (1.5)	88.6 / 56.8 / 45.0	1.3
Microbacterium MED-G48	199	1.66	66.6 (2.1)	60.0 / 44.1 / 55.1	0
Alphaproteobacteria
Sphingomonadaceae MED-G03	69	3.15	66.3 (1.0)	100.0 / 83.8 / 95.3	0.2
SAR116 MED-G04	65	1.56	57.4 (1.4)	74.3 / 67.6 / 79.5	0.5
SAR116 MED-G05	58	1.66	57.1 (1.3)	80.0 / 61.3 / 67.3	0
SAR116 MED-G06	85	1.67	61.1 (1.2)	42.9 / 52.25 / 80.5	0.5
Rhodobacteraceae MED-G07	41	1.1	40.2 (0.9)	17.1 / 33.3 / 56.6	0
Rhodobacteraceae MED-G08	39	2.21	42.5 (1.2)	100.0 / 80.2 / 89.7	0.3
PS1 MED-G09	18	0.75	32.9 (1.2)	77.1 / 64.9 / 56.6	0.4
HIMB59 MED-G10	42	0.99	30.2 (1.6)	91.4 / 73.9 / 74.7	1.1
Hyphomonas MED-G49	127	3.16	58.8 (1.7)	97.1 / 77.5 / 95.4	0.84
PS1 MED-G50	50	1.32226	45.5 (1.9)	97.1 / 80.2 / 75.3	0.29
Alphaproteobacteria MED-G51	38	1.16131	29.5 (1.5)	88.6 / 63.1 / 68.8	0
Rhodobacteraceae MED-G52	48	1.39011	39.9 (1.6)	74.3 / 57.7 / 62.7	0
SAR116 MED-G54	37	1.33967	41.4 (1.2)	91.4 / 75.7 / 80.1	0
PS1 MED-G55	42	1.34805	46.3 (1.3)	91.4 / 68.5 / 83.4	0.14
Alphaproteobacteria MED-G56	28	1.55959	37.2 (0.8)	97.1 / 79.3 / 81.1	0.53
Bacteroidetes
Cryomorphaceae MED-G11	30	0.85	30.1 (1.2)	91.4 / 65.8 / 73.9	0
Rhodothermaeota MED-G12	54	1.38	41.4 (1.9)	80.0 / 67.6 / 76.7	0
Bacteroidetes MED-G13	32	1.06	30.2 (1.8)	88.6 / 71.2 / 63.3	0.3
Cryomorphaceae MED-G14	43	1.06	28.6 (1.3)	85.1 / 61.3 / 66.5	0
Flavobacteriales MED-G15	55	0.93	37.4 (1.1)	17.1 / 31.5 / 55.2	1.7
Rhodothermaeota MED-G16	39	1.01	29.5 (2.2)	80.0 / 60.4 / 54.9	0.6
Bacteroidetes MED-G17	17	1.67	35.4 (0.8)	97.1 / 82.0 / 95.6	0.6
Rhodothermaeota MED-G18	38	1.24	31.4 (2.1)	88.6 / 66.7 / 63.8	0.4
Rhodothermaeota MED-G19	25	1.31	29.8 (1.8)	94.3 / 76.6 / 68.4	0.9
Bacteroidetes MED-G20	60	1.27	30.1 (1.2)	40.0 / 45.1 / 65.9	0.7
Bacteroidetes MED-G21	66	1.4	34.2 (1.9)	91.4 / 72.1 / 74.4	0
Flavobacteriales MED-G22	32	1.06	36.5 (1.2)	88.6 / 57.8 / 55.9	0
Flavobacteriales MED-G58	78	1.65932	35.8 (1.1)	42.9 / 52.3 / 72.9	0
Flavobacteriales MED-G59	19	1.463	39.4 (1.5)	94.3 / 81.1 / 87.5	0
Cryomorphaceae MED-G60	27	1.07901	30.3 (1.1)	91.4 / 72.1 / 67.7	0.14
Cryomorphaceae MED-G61	36	0.870081	28.2 (1.4)	80.0 / 66.6 / 66.9	0
Bacteroidetes MED-G62	35	0.794749	30.1 (1.7)	85.7 / 54.9 / 47.6	0
Cryomorphaceae MED-G63	38	0.833108	29.1 (1.3)	45.7 / 45.1 / 61.9	0
Cryomorphaceae MED-G65	43	1.5353	29.5 (1.4)	91.4 / 71.2 / 81.2	0.18
Cyanobacteria
Synechococcus MED-G67	30	1.67993	62.2 (1.5)	94.3 / 70.3 / 81.5	0.3
Synechococcus MED-G70	36	1.79938	63.1 (2.5)	77.1 / 64.9 / 84.4	0
Prochlorococcus MED-G72	22	1.27818	30.5 (1.4)	85.7 / 67.6 / 79.4	0
Prochlorococcus MED-G73	37	0.781345	35.7 (1.6)	74.3 / 54.1 / 55.8	0
Gammaproteobacteria
SUP05 MED-G23	36	0.85	55.6 (1.4)	77.1 / 57.7 / 62.6	0
OM182 MED-G24	86	2.09	55.2 (0.7)	40.0 / 51.4 / 75.2	1.1
SUP05 MED-G25	33	1.61	51.3 (1.7)	88.6 / 77.5 / 86.3	1.2
OM60/NOR5 MED-G26	62	1.28	53.7 (0.8)	17.1 / 39.6 / 55.2	0
OM60/NOR5 MED-G27	68	2.02	52.9 (1.4)	91.4 / 69.4 / 81.6	0.1
OM182 MED-G28	25	2.95	43.9 (0.9)	94.3 / 82.9 / 88.7	0.5
SAR92 MED-G29	53	1.29	42.5 (1.2)	100.0 / 76.6 / 71.1	0
Pseudomonas MED-G74	304	4.06	63.9 (3.0)	40.0 / 51.4 / 73.4	1.1
OM60/NOR5 MED-G75	40	0.918296	52.6 (0.7)	77.1 / 52.3 / 53.3	0
SUP05 MED-G77	56	1.18954	47.0 (1.0)	91.4 / 76.6 / 69.3	0.59
SAR86 MED-G78	25	0.749504	33.1 (1.3)	88.6 / 65.8 / 54.2	0
SAR86 MED-G79	7	1.00131	33.1 (0.8)	94.3 / 79.3 / 74.7	0
Gammaproteobacteria MED-G80	29	1.31467	35.5 (1.1)	94.3 / 73.9 / 63.0	1.41
SAR86 MED-G82	38	0.801456	35.2 (1.3)	74.3 / 55.9 / 51.2	0
SAR86 MED-G83	11	0.939359	36.6 (0.9)	94.3 / 80.2 / 75.4	0
SAR86 MED-G84	33	0.860612	35.9 (1.2)	94.3 / 66.7 / 50.8	0.07
SAR86 MED-G85	15	1.05693	31.3 (0.8)	94.3 / 76.6 / 63.3	0
Verrucomicrobia
Puniceicoccaceae MED-G30	67	1.73	52.6 (2.2)	97.1 / 73.9 / 89.9	0
Puniceicoccaceae MED-G31	40	1.1	42.9 (2.1)	94.3 / 63.1 / 65.2	0
Puniceicoccaceae MED-G32	30	0.67	38.3 (1.5)	91.4 / 60.4 / 69.6	0
Verrucomicrobia MED-G86	101	3.19372	55.0 (1.2)	77.1 / 73.9 / 95.0	0.7
Puniceicoccaceae MED-G87	52	1.68264	49.8 (1.9)	85.7 / 73.9 / 92.1	0
Verrucomicrobia MED-G88	75	1.43561	38.5 (2.2)	40.0 / 34.2 / 51.8	0
Euryarcheaota
EUII MED-G33	66	1.27	48.3 (1.2)	60.0 / 19.8 / 57.3	0
EUII MED-G34	31	1.03	53.8 (1.6)	57.1 / 24.3 / 59.4	0
EUII MED-G35	29	1.2	52.7 (3.3)	68.6 / 26.1 / 65.4	0
EUII MED-G36	40	0.89	43.8 (1.4)	74.3 / 21.6 / 56.4	0
EUII MED-G37	25	1.28	45.4 (1.3)	85.7 / 29.7 / 71.7	0
EUII MED-G38	21	1.37	35.9 (0.9)	54.3 / 26.1 / 73.9	0
EUII MED-G90	23	1.46261	49.5 (3.9)	91.4 / 31.5 / 85.9	0.8
EUII MED-G91	19	1.73416	48.6 (1.4)	88.6 / 29.7 / 79.7	0
EUII MED-G92	11	1.50346	51.9 (1.3)	91.4 / 30.6 / 81.6	0
EUII MED-G93	20	1.36749	38.1 (0.9)	88.6 / 32.4 / 82.0	0
Thaumarchaeota
Nitrosopumilus MED-G94	16	1.23531	31.2 (0.8)	97.1 / 32.4 / 100.0	0
Pelagibacterales
Pelagibacterales MED-G39	28	0.53	30.5 (1.3)	65.7 / 36.0 / 43.6	0.2
Pelagibacterales MED-G40	8	0.91	29.6 (1.4)	74.3 / 70.3 / 89.8	0
Pelagibacterales MED-G41	18	0.37	28.0 (1.8)	77.1 / 52.3 / 35.7	0
Pelagibacterales MED-G42	26	0.83	28.8 (1.7)	31.4 / 52.3 / 77.4	0
Pelagibacterales MED-G43	22	0.42	29.4 (1.7)	74.3 / 58.6 / 57.8	0
Pelagibacterales MED-G44	28	0.53	29.7 (2.7)	20.0 / 29.7 / 39.6	0
